# Supplementary material for: Biology in the Dry Seed: Transcriptome Changes Associated with Dry Seed Dormancy and Dormancy Loss in the Arabidopsis GA-Insensitive sleepy1-2 Mutant
Source: Front Plant Sci. 2017 Dec 22;8:2158. doi: 10.3389/fpls.2017.02158 (PMC5744475; doi:10.3389/fpls.2017.02158)
Supplement: Supplementary file 1 [file Table_1.XLSX]

## Sheet: TFsWithType (duplicates removed
Supplementary Table 1: Table of TFs combined from public datasets
Protein_ID	Family
AT1G04880	ARID
AT1G20910	ARID
AT1G55650	ARID
AT1G76110	ARID
AT1G76510	ARID
AT2G17410	ARID
AT2G46040	ARID
AT3G13350	ARID
AT3G43240	ARID
AT4G11400	ARID
AT1G04100	AUX/IAA
AT1G04240	AUX/IAA
AT1G04250	AUX/IAA
AT1G04550	AUX/IAA
AT1G15050	AUX/IAA
AT1G15580	AUX/IAA
AT1G51950	AUX/IAA
AT1G52830	AUX/IAA
AT1G80390	AUX/IAA
AT2G01200	AUX/IAA
AT2G22670	AUX/IAA
AT2G33310	AUX/IAA
AT2G46990	AUX/IAA
AT3G04730	AUX/IAA
AT3G15540	AUX/IAA
AT3G16500	AUX/IAA
AT3G17600	AUX/IAA
AT3G23030	AUX/IAA
AT3G23050	AUX/IAA
AT3G62100	AUX/IAA
AT4G14550	AUX/IAA
AT4G14560	AUX/IAA
AT4G28640	AUX/IAA
AT4G29080	AUX/IAA
AT4G32280	AUX/IAA
AT5G25890	AUX/IAA
AT5G43700	AUX/IAA
AT5G65670	AUX/IAA
AT4G10920	Coactivator p15
AT5G09240	Coactivator p15
AT5G09250	Coactivator p15
AT5G08630	DDT
AT5G12400	DDT
AT5G22760	DDT
AT5G35210	DDT
AT1G03150	GNAT
AT1G03650	GNAT
AT1G18335	GNAT
AT1G24040	GNAT
AT1G26220	GNAT
AT1G32070	GNAT
AT1G72030	GNAT
AT2G04845	GNAT
AT2G06025	GNAT
AT2G22910	GNAT
AT2G23060	GNAT
AT2G30090	GNAT
AT2G32020	GNAT
AT2G32030	GNAT
AT2G38130	GNAT
AT2G39000	GNAT
AT2G39020	GNAT
AT2G39030	GNAT
AT2G41450	GNAT
AT3G02980	GNAT
AT3G22560	GNAT
AT3G54610	GNAT
AT4G19985	GNAT
AT4G28030	GNAT
AT4G37580	GNAT
AT4G37670	GNAT
AT5G11340	GNAT
AT5G13780	GNAT
AT5G15770	GNAT
AT5G16800	GNAT
AT5G50320	GNAT
AT5G67430	GNAT
AT1G20693	HMG
AT1G20696	HMG
AT2G17560	HMG
AT2G34450	HMG
AT3G28730	HMG
AT3G51880	HMG
AT4G11080	HMG
AT4G23800	HMG
AT4G35570	HMG
AT5G23405	HMG
AT5G23420	HMG
AT1G32130	IWS1
AT4G19000	IWS1
AT1G08620	Jumonji
AT1G09060	Jumonji
AT1G11950	Jumonji
AT1G30810	Jumonji
AT1G62310	Jumonji
AT1G63490	Jumonji
AT1G78280	Jumonji
AT2G34880	Jumonji
AT2G38950	Jumonji
AT3G07610	Jumonji
AT4G00990	Jumonji
AT4G20400	Jumonji
AT5G06550	Jumonji
AT5G46910	Jumonji
AT5G63080	Jumonji
AT2G32700	LUG
AT4G32551	LUG
AT2G42680	MBF1
AT3G24500	MBF1
AT3G58680	MBF1
AT3G21350	MED6
AT5G03220	MED7
AT5G03500	MED7
AT1G05380	PHD
AT1G05830	PHD
AT1G32810	PHD
AT1G33420	PHD
AT1G43770	PHD
AT1G50620	PHD
AT1G54390	PHD
AT1G66170	PHD
AT1G68030	PHD
AT1G77250	PHD
AT1G77800	PHD
AT1G79350	PHD
AT2G01810	PHD
AT2G19260	PHD
AT2G25170	PHD
AT2G31650	PHD
AT2G36720	PHD
AT2G37520	PHD
AT2G40770	PHD
AT3G01460	PHD
AT3G05670	PHD
AT3G14740	PHD
AT3G14980	PHD
AT3G20280	PHD
AT3G24010	PHD
AT3G53680	PHD
AT3G61740	PHD
AT4G12620	PHD
AT4G14700	PHD
AT4G14920	PHD
AT4G22140	PHD
AT4G27910	PHD
AT4G39100	PHD
AT5G09790	PHD
AT5G15540	PHD
AT5G16680	PHD
AT5G22260	PHD
AT5G24330	PHD
AT5G36670	PHD
AT5G36740	PHD
AT5G44800	PHD
AT5G53430	PHD
AT5G58610	PHD
AT5G60410	PHD
AT5G63900	PHD
AT2G46790	Pseudo ARR-B
AT5G02810	Pseudo ARR-B
AT5G24470	Pseudo ARR-B
AT5G60100	Pseudo ARR-B
AT5G61380	Pseudo ARR-B
AT3G12280	RB
AT2G32550	Rcd1-like
AT3G20800	Rcd1-like
AT5G12980	Rcd1-like
AT1G01920	SET
AT1G02580	SET
AT1G04050	SET
AT1G14030	SET
AT1G17770	SET
AT1G24610	SET
AT1G73100	SET
AT1G76710	SET
AT1G77300	SET
AT2G05900	SET
AT2G18850	SET
AT2G22740	SET
AT2G23380	SET
AT2G24740	SET
AT2G33290	SET
AT2G35160	SET
AT2G44150	SET
AT3G03750	SET
AT3G04380	SET
AT3G07670	SET
AT3G55080	SET
AT3G56570	SET
AT3G59960	SET
AT4G02020	SET
AT4G13460	SET
AT4G15180	SET
AT4G30860	SET
AT5G04940	SET
AT5G13960	SET
AT5G14260	SET
AT5G17240	SET
AT5G42400	SET
AT5G43990	SET
AT1G02670	SNF2
AT1G03750	SNF2
AT1G05120	SNF2
AT1G05490	SNF2
AT1G08600	SNF2
AT1G11100	SNF2
AT1G48310	SNF2
AT1G50410	SNF2
AT1G61140	SNF2
AT2G02090	SNF2
AT2G13370	SNF2
AT2G16390	SNF2
AT2G18760	SNF2
AT2G21450	SNF2
AT2G28290	SNF2
AT2G44980	SNF2
AT2G46020	SNF2
AT3G06010	SNF2
AT3G06400	SNF2
AT3G12810	SNF2
AT3G16600	SNF2
AT3G19210	SNF2
AT3G20010	SNF2
AT3G24340	SNF2
AT3G42670	SNF2
AT3G54280	SNF2
AT3G54460	SNF2
AT3G57300	SNF2
AT4G31900	SNF2
AT5G05130	SNF2
AT5G07810	SNF2
AT5G18620	SNF2
AT5G19310	SNF2
AT5G20420	SNF2
AT5G22750	SNF2
AT5G43530	SNF2
AT5G63950	SNF2
AT5G66750	SNF2
AT5G19910	SOH1
AT1G31760	SWI/SNF-BAF60b
AT1G49520	SWI/SNF-BAF60b
AT2G14880	SWI/SNF-BAF60b
AT2G16480	SWI/SNF-BAF60b
AT2G18090	SWI/SNF-BAF60b
AT2G35605	SWI/SNF-BAF60b
AT3G01890	SWI/SNF-BAF60b
AT3G03590	SWI/SNF-BAF60b
AT3G19080	SWI/SNF-BAF60b
AT3G48600	SWI/SNF-BAF60b
AT4G22360	SWI/SNF-BAF60b
AT4G26810	SWI/SNF-BAF60b
AT4G34290	SWI/SNF-BAF60b
AT5G08430	SWI/SNF-BAF60b
AT5G14170	SWI/SNF-BAF60b
AT5G63700	SWI/SNF-BAF60b
AT1G62830	SWI/SNF-SWI3
AT1G67370	SWI/SNF-SWI3
AT3G10390	SWI/SNF-SWI3
AT3G13682	SWI/SNF-SWI3
AT4G16310	SWI/SNF-SWI3
AT1G01640	TRAF
AT1G04390	TRAF
AT1G05690	TRAF
AT1G21780	TRAF
AT1G55760	TRAF
AT1G64280	TRAF
AT2G04740	TRAF
AT2G05330	TRAF
AT2G40440	TRAF
AT2G40450	TRAF
AT2G41370	TRAF
AT2G46260	TRAF
AT3G48360	TRAF
AT3G56230	TRAF
AT3G57130	TRAF
AT3G61600	TRAF
AT4G04090	TRAF
AT4G08455	TRAF
AT4G19660	TRAF
AT4G26120	TRAF
AT5G13060	TRAF
AT5G19330	TRAF
AT5G45110	TRAF
AT5G48510	TRAF
AT5G63160	TRAF
AT1G01030	ABI3VP1
AT1G16640	ABI3VP1
AT1G20600	ABI3VP1
AT1G26680	ABI3VP1
AT1G28300	ABI3VP1
AT1G43950	ABI3VP1
AT1G49475	ABI3VP1
AT1G49480	ABI3VP1
AT2G16210	ABI3VP1
AT2G24650	ABI3VP1
AT2G24680	ABI3VP1
AT2G24690	ABI3VP1
AT2G24700	ABI3VP1
AT2G30470	ABI3VP1
AT2G35310	ABI3VP1
AT2G36080	ABI3VP1
AT2G46870	ABI3VP1
AT3G06160	ABI3VP1
AT3G06220	ABI3VP1
AT3G11580	ABI3VP1
AT3G17010	ABI3VP1
AT3G18960	ABI3VP1
AT3G18990	ABI3VP1
AT3G19184	ABI3VP1
AT3G24650	ABI3VP1
AT3G26790	ABI3VP1
AT3G46770	ABI3VP1
AT3G53310	ABI3VP1
AT3G61970	ABI3VP1
AT4G00260	ABI3VP1
AT4G01500	ABI3VP1
AT4G01580	ABI3VP1
AT4G03170	ABI3VP1
AT4G21550	ABI3VP1
AT4G31610	ABI3VP1
AT4G31615	ABI3VP1
AT4G31620	ABI3VP1
AT4G31630	ABI3VP1
AT4G31640	ABI3VP1
AT4G31650	ABI3VP1
AT4G31660	ABI3VP1
AT4G31680	ABI3VP1
AT4G31690	ABI3VP1
AT4G32010	ABI3VP1
AT4G33280	ABI3VP1
AT4G34400	ABI3VP1
AT5G06250	ABI3VP1
AT5G09780	ABI3VP1
AT5G18000	ABI3VP1
AT5G18090	ABI3VP1
AT5G42700	ABI3VP1
AT5G57720	ABI3VP1
AT5G58280	ABI3VP1
AT5G60130	ABI3VP1
AT5G60140	ABI3VP1
AT5G60142	ABI3VP1
AT5G66980	ABI3VP1
AT1G14510	Alfin-like
AT2G02470	Alfin-like
AT3G11200	Alfin-like
AT3G42790	Alfin-like
AT5G05610	Alfin-like
AT5G20510	Alfin-like
AT5G26210	Alfin-like
AT1G01250	AP2-EREBP
AT1G03800	AP2-EREBP
AT1G04370	AP2-EREBP
AT1G06160	AP2-EREBP
AT1G12610	AP2-EREBP
AT1G12630	AP2-EREBP
AT1G12890	AP2-EREBP
AT1G12980	AP2-EREBP
AT1G13260	AP2-EREBP
AT1G15360	AP2-EREBP
AT1G16060	AP2-EREBP
AT1G19210	AP2-EREBP
AT1G21910	AP2-EREBP
AT1G22190	AP2-EREBP
AT1G22810	AP2-EREBP
AT1G22985	AP2-EREBP
AT1G24590	AP2-EREBP
AT1G25470	AP2-EREBP
AT1G25560	AP2-EREBP
AT1G28160	AP2-EREBP
AT1G28360	AP2-EREBP
AT1G28370	AP2-EREBP
AT1G33760	AP2-EREBP
AT1G36060	AP2-EREBP
AT1G43160	AP2-EREBP
AT1G44830	AP2-EREBP
AT1G46768	AP2-EREBP
AT1G49120	AP2-EREBP
AT1G50640	AP2-EREBP
AT1G50680	AP2-EREBP
AT1G51120	AP2-EREBP
AT1G51190	AP2-EREBP
AT1G53170	AP2-EREBP
AT1G53910	AP2-EREBP
AT1G63030	AP2-EREBP
AT1G64380	AP2-EREBP
AT1G68550	AP2-EREBP
AT1G68840	AP2-EREBP
AT1G71130	AP2-EREBP
AT1G71450	AP2-EREBP
AT1G71520	AP2-EREBP
AT1G72360	AP2-EREBP
AT1G72570	AP2-EREBP
AT1G74930	AP2-EREBP
AT1G75490	AP2-EREBP
AT1G77200	AP2-EREBP
AT1G77640	AP2-EREBP
AT1G78080	AP2-EREBP
AT1G79700	AP2-EREBP
AT1G80580	AP2-EREBP
AT2G20350	AP2-EREBP
AT2G20880	AP2-EREBP
AT2G22200	AP2-EREBP
AT2G23340	AP2-EREBP
AT2G25820	AP2-EREBP
AT2G28550	AP2-EREBP
AT2G31230	AP2-EREBP
AT2G33710	AP2-EREBP
AT2G35700	AP2-EREBP
AT2G36450	AP2-EREBP
AT2G38340	AP2-EREBP
AT2G39250	AP2-EREBP
AT2G40220	AP2-EREBP
AT2G40340	AP2-EREBP
AT2G40350	AP2-EREBP
AT2G41710	AP2-EREBP
AT2G44840	AP2-EREBP
AT2G44940	AP2-EREBP
AT2G46310	AP2-EREBP
AT2G47520	AP2-EREBP
AT3G11020	AP2-EREBP
AT3G14230	AP2-EREBP
AT3G15210	AP2-EREBP
AT3G16280	AP2-EREBP
AT3G16770	AP2-EREBP
AT3G20310	AP2-EREBP
AT3G20840	AP2-EREBP
AT3G23220	AP2-EREBP
AT3G23230	AP2-EREBP
AT3G23240	AP2-EREBP
AT3G25730	AP2-EREBP
AT3G25890	AP2-EREBP
AT3G50260	AP2-EREBP
AT3G54320	AP2-EREBP
AT3G54990	AP2-EREBP
AT3G57600	AP2-EREBP
AT3G60490	AP2-EREBP
AT3G61630	AP2-EREBP
AT4G06746	AP2-EREBP
AT4G11140	AP2-EREBP
AT4G13040	AP2-EREBP
AT4G13620	AP2-EREBP
AT4G16750	AP2-EREBP
AT4G17490	AP2-EREBP
AT4G17500	AP2-EREBP
AT4G18450	AP2-EREBP
AT4G23750	AP2-EREBP
AT4G25470	AP2-EREBP
AT4G25480	AP2-EREBP
AT4G25490	AP2-EREBP
AT4G27950	AP2-EREBP
AT4G28140	AP2-EREBP
AT4G31060	AP2-EREBP
AT4G32800	AP2-EREBP
AT4G34410	AP2-EREBP
AT4G36900	AP2-EREBP
AT4G36920	AP2-EREBP
AT4G37750	AP2-EREBP
AT4G39780	AP2-EREBP
AT5G05410	AP2-EREBP
AT5G07310	AP2-EREBP
AT5G07580	AP2-EREBP
AT5G10510	AP2-EREBP
AT5G11190	AP2-EREBP
AT5G11590	AP2-EREBP
AT5G13330	AP2-EREBP
AT5G13910	AP2-EREBP
AT5G17430	AP2-EREBP
AT5G18450	AP2-EREBP
AT5G18560	AP2-EREBP
AT5G19790	AP2-EREBP
AT5G21960	AP2-EREBP
AT5G25190	AP2-EREBP
AT5G25390	AP2-EREBP
AT5G25810	AP2-EREBP
AT5G43410	AP2-EREBP
AT5G44210	AP2-EREBP
AT5G47220	AP2-EREBP
AT5G47230	AP2-EREBP
AT5G50080	AP2-EREBP
AT5G51190	AP2-EREBP
AT5G51990	AP2-EREBP
AT5G52020	AP2-EREBP
AT5G53290	AP2-EREBP
AT5G57390	AP2-EREBP
AT5G60120	AP2-EREBP
AT5G61590	AP2-EREBP
AT5G61600	AP2-EREBP
AT5G61890	AP2-EREBP
AT5G64750	AP2-EREBP
AT5G65130	AP2-EREBP
AT5G65510	AP2-EREBP
AT5G67000	AP2-EREBP
AT5G67010	AP2-EREBP
AT5G67180	AP2-EREBP
AT5G67190	AP2-EREBP
AT1G19220	ARF
AT1G19850	ARF
AT1G30330	ARF
AT1G34170	ARF
AT1G34310	ARF
AT1G34390	ARF
AT1G34410	ARF
AT1G35240	ARF
AT1G35520	ARF
AT1G35540	ARF
AT1G59750	ARF
AT1G77850	ARF
AT2G28350	ARF
AT2G33860	ARF
AT2G46530	ARF
AT3G61830	ARF
AT4G23980	ARF
AT4G30080	ARF
AT5G20730	ARF
AT5G37020	ARF
AT5G60450	ARF
AT5G62000	ARF
ATMG00940	ARF
AT1G49190	ARR-B
AT1G67710	ARR-B
AT2G01760	ARR-B
AT2G25180	ARR-B
AT2G27070	ARR-B
AT3G16857	ARR-B
AT3G62670	ARR-B
AT4G16110	ARR-B
AT4G18020	ARR-B
AT4G31920	ARR-B
AT5G07210	ARR-B
AT5G49240	ARR-B
AT5G58080	ARR-B
AT1G14685	BBR/BPC
AT1G68120	BBR/BPC
AT2G01930	BBR/BPC
AT2G21240	BBR/BPC
AT2G35550	BBR/BPC
AT4G38910	BBR/BPC
AT5G42520	BBR/BPC
AT1G19350	BES1
AT1G75080	BES1
AT1G78700	BES1
AT2G45880	BES1
AT3G50750	BES1
AT4G18890	BES1
AT4G36780	BES1
AT5G45300	BES1
AT1G01260	bHLH
AT1G02340	bHLH
AT1G03040	bHLH
AT1G05805	bHLH
AT1G06170	bHLH
AT1G09530	bHLH
AT1G10120	bHLH
AT1G10585	bHLH
AT1G10586	bHLH
AT1G10610	bHLH
AT1G12540	bHLH
AT1G12860	bHLH
AT1G18400	bHLH
AT1G22490	bHLH
AT1G25310	bHLH
AT1G25330	bHLH
AT1G26260	bHLH
AT1G27740	bHLH
AT1G30670	bHLH
AT1G32640	bHLH
AT1G35460	bHLH
AT1G49770	bHLH
AT1G51070	bHLH
AT1G51140	bHLH
AT1G59640	bHLH
AT1G61660	bHLH
AT1G62975	bHLH
AT1G63650	bHLH
AT1G66470	bHLH
AT1G68240	bHLH
AT1G68810	bHLH
AT1G68920	bHLH
AT1G69010	bHLH
AT1G71200	bHLH
AT1G72210	bHLH
AT1G73830	bHLH
AT1G74500	bHLH
AT2G14760	bHLH
AT2G16910	bHLH
AT2G18300	bHLH
AT2G20180	bHLH
AT2G22750	bHLH
AT2G22760	bHLH
AT2G22770	bHLH
AT2G24260	bHLH
AT2G28160	bHLH
AT2G31210	bHLH
AT2G31215	bHLH
AT2G31220	bHLH
AT2G34820	bHLH
AT2G40200	bHLH
AT2G41130	bHLH
AT2G41240	bHLH
AT2G42280	bHLH
AT2G42300	bHLH
AT2G43010	bHLH
AT2G43140	bHLH
AT2G46510	bHLH
AT2G46810	bHLH
AT2G46970	bHLH
AT3G06120	bHLH
AT3G07340	bHLH
AT3G19860	bHLH
AT3G21330	bHLH
AT3G22100	bHLH
AT3G23210	bHLH
AT3G23690	bHLH
AT3G24140	bHLH
AT3G25710	bHLH
AT3G26744	bHLH
AT3G47640	bHLH
AT3G50330	bHLH
AT3G56770	bHLH
AT3G56970	bHLH
AT3G56980	bHLH
AT3G57800	bHLH
AT3G59060	bHLH
AT3G61950	bHLH
AT3G62090	bHLH
AT4G00050	bHLH
AT4G00120	bHLH
AT4G00480	bHLH
AT4G00870	bHLH
AT4G01460	bHLH
AT4G02590	bHLH
AT4G05170	bHLH
AT4G09180	bHLH
AT4G09820	bHLH
AT4G14410	bHLH
AT4G16430	bHLH
AT4G17880	bHLH
AT4G20970	bHLH
AT4G21330	bHLH
AT4G25400	bHLH
AT4G25410	bHLH
AT4G28790	bHLH
AT4G28800	bHLH
AT4G28811	bHLH
AT4G28815	bHLH
AT4G29930	bHLH
AT4G30980	bHLH
AT4G33880	bHLH
AT4G34530	bHLH
AT4G36060	bHLH
AT4G36540	bHLH
AT4G36930	bHLH
AT4G37850	bHLH
AT4G38070	bHLH
AT5G01310	bHLH
AT5G04150	bHLH
AT5G08130	bHLH
AT5G09750	bHLH
AT5G10570	bHLH
AT5G37800	bHLH
AT5G38860	bHLH
AT5G41315	bHLH
AT5G43175	bHLH
AT5G43650	bHLH
AT5G46690	bHLH
AT5G46760	bHLH
AT5G46830	bHLH
AT5G48560	bHLH
AT5G50915	bHLH
AT5G51780	bHLH
AT5G51790	bHLH
AT5G53210	bHLH
AT5G54680	bHLH
AT5G56960	bHLH
AT5G57150	bHLH
AT5G58010	bHLH
AT5G61270	bHLH
AT5G62610	bHLH
AT5G65320	bHLH
AT5G65640	bHLH
AT5G67060	bHLH
AT5G67110	bHLH
AT1G03350	BSD
AT1G10720	BSD
AT1G26300	BSD
AT1G55750	BSD
AT1G69030	BSD
AT2G10950	BSD
AT3G24820	BSD
AT3G49800	BSD
AT3G61420	BSD
AT4G13110	BSD
AT5G65910	BSD
AT1G03970	bZIP
AT1G06070	bZIP
AT1G06850	bZIP
AT1G08320	bZIP
AT1G13600	bZIP
AT1G19490	bZIP
AT1G32150	bZIP
AT1G42990	bZIP
AT1G43700	bZIP
AT1G45249	bZIP
AT1G49720	bZIP
AT1G59530	bZIP
AT1G68640	bZIP
AT1G68880	bZIP
AT1G75390	bZIP
AT1G77920	bZIP
AT2G04038	bZIP
AT2G12900	bZIP
AT2G12940	bZIP
AT2G13150	bZIP
AT2G16770	bZIP
AT2G18160	bZIP
AT2G21230	bZIP
AT2G21235	bZIP
AT2G22850	bZIP
AT2G31370	bZIP
AT2G35530	bZIP
AT2G36270	bZIP
AT2G40620	bZIP
AT2G40950	bZIP
AT2G41070	bZIP
AT2G42380	bZIP
AT2G46270	bZIP
AT3G10800	bZIP
AT3G12250	bZIP
AT3G17609	bZIP
AT3G19290	bZIP
AT3G30530	bZIP
AT3G44460	bZIP
AT3G49760	bZIP
AT3G51960	bZIP
AT3G54620	bZIP
AT3G56660	bZIP
AT3G56850	bZIP
AT3G58120	bZIP
AT3G62420	bZIP
AT4G01120	bZIP
AT4G02640	bZIP
AT4G34000	bZIP
AT4G34590	bZIP
AT4G35040	bZIP
AT4G36730	bZIP
AT4G37730	bZIP
AT4G38900	bZIP
AT5G06839	bZIP
AT5G06950	bZIP
AT5G06960	bZIP
AT5G07160	bZIP
AT5G08141	bZIP
AT5G10030	bZIP
AT5G11260	bZIP
AT5G15830	bZIP
AT5G24800	bZIP
AT5G28770	bZIP
AT5G38800	bZIP
AT5G42910	bZIP
AT5G44080	bZIP
AT5G49450	bZIP
AT5G60830	bZIP
AT5G65210	bZIP
AT1G25440	C2C2-CO-like
AT1G28050	C2C2-CO-like
AT1G49130	C2C2-CO-like
AT1G68520	C2C2-CO-like
AT1G73870	C2C2-CO-like
AT2G24790	C2C2-CO-like
AT2G33500	C2C2-CO-like
AT2G47890	C2C2-CO-like
AT3G02380	C2C2-CO-like
AT3G07650	C2C2-CO-like
AT3G21880	C2C2-CO-like
AT4G15250	C2C2-CO-like
AT5G15840	C2C2-CO-like
AT5G15850	C2C2-CO-like
AT5G24930	C2C2-CO-like
AT5G48250	C2C2-CO-like
AT5G57660	C2C2-CO-like
AT1G07640	C2C2-Dof
AT1G21340	C2C2-Dof
AT1G26790	C2C2-Dof
AT1G28310	C2C2-Dof
AT1G29160	C2C2-Dof
AT1G47655	C2C2-Dof
AT1G51700	C2C2-Dof
AT1G64620	C2C2-Dof
AT1G69570	C2C2-Dof
AT2G28510	C2C2-Dof
AT2G28810	C2C2-Dof
AT2G34140	C2C2-Dof
AT2G37590	C2C2-Dof
AT2G46590	C2C2-Dof
AT3G21270	C2C2-Dof
AT3G45610	C2C2-Dof
AT3G47500	C2C2-Dof
AT3G50410	C2C2-Dof
AT3G52440	C2C2-Dof
AT3G55370	C2C2-Dof
AT3G61850	C2C2-Dof
AT4G00940	C2C2-Dof
AT4G21030	C2C2-Dof
AT4G21040	C2C2-Dof
AT4G21050	C2C2-Dof
AT4G21080	C2C2-Dof
AT4G24060	C2C2-Dof
AT4G38000	C2C2-Dof
AT5G02460	C2C2-Dof
AT5G39660	C2C2-Dof
AT5G60200	C2C2-Dof
AT5G60850	C2C2-Dof
AT5G62430	C2C2-Dof
AT5G62940	C2C2-Dof
AT5G65590	C2C2-Dof
AT5G66940	C2C2-Dof
AT1G08000	C2C2-GATA
AT1G08010	C2C2-GATA
AT1G51600	C2C2-GATA
AT2G18380	C2C2-GATA
AT2G28340	C2C2-GATA
AT2G45050	C2C2-GATA
AT3G06740	C2C2-GATA
AT3G16870	C2C2-GATA
AT3G20750	C2C2-GATA
AT3G21175	C2C2-GATA
AT3G24050	C2C2-GATA
AT3G45170	C2C2-GATA
AT3G50870	C2C2-GATA
AT3G51080	C2C2-GATA
AT3G54810	C2C2-GATA
AT3G60530	C2C2-GATA
AT4G17570	C2C2-GATA
AT4G24470	C2C2-GATA
AT4G26150	C2C2-GATA
AT4G32890	C2C2-GATA
AT4G34680	C2C2-GATA
AT4G36240	C2C2-GATA
AT4G36620	C2C2-GATA
AT5G25830	C2C2-GATA
AT5G26930	C2C2-GATA
AT5G47140	C2C2-GATA
AT5G49300	C2C2-GATA
AT5G56860	C2C2-GATA
AT5G66320	C2C2-GATA
AT1G08465	C2C2-YABBY
AT1G23420	C2C2-YABBY
AT1G69180	C2C2-YABBY
AT2G26580	C2C2-YABBY
AT2G45190	C2C2-YABBY
AT4G00180	C2C2-YABBY
AT1G02030	C2H2
AT1G02040	C2H2
AT1G03840	C2H2
AT1G08290	C2H2
AT1G10480	C2H2
AT1G13290	C2H2
AT1G14580	C2H2
AT1G24625	C2H2
AT1G25250	C2H2
AT1G26590	C2H2
AT1G26610	C2H2
AT1G27730	C2H2
AT1G30970	C2H2
AT1G34370	C2H2
AT1G34790	C2H2
AT1G49900	C2H2
AT1G51220	C2H2
AT1G55110	C2H2
AT1G66140	C2H2
AT1G68130	C2H2
AT1G72050	C2H2
AT1G75710	C2H2
AT1G80730	C2H2
AT2G01940	C2H2
AT2G02070	C2H2
AT2G02080	C2H2
AT2G15740	C2H2
AT2G17180	C2H2
AT2G18490	C2H2
AT2G23740	C2H2
AT2G26940	C2H2
AT2G28200	C2H2
AT2G28710	C2H2
AT2G29660	C2H2
AT2G37430	C2H2
AT2G37740	C2H2
AT2G41835	C2H2
AT2G41940	C2H2
AT2G42410	C2H2
AT2G45120	C2H2
AT2G48100	C2H2
AT3G10470	C2H2
AT3G13810	C2H2
AT3G19580	C2H2
AT3G20880	C2H2
AT3G23130	C2H2
AT3G29340	C2H2
AT3G45260	C2H2
AT3G46070	C2H2
AT3G46080	C2H2
AT3G46090	C2H2
AT3G48430	C2H2
AT3G49930	C2H2
AT3G50700	C2H2
AT3G53600	C2H2
AT3G53820	C2H2
AT3G57480	C2H2
AT3G57670	C2H2
AT3G58070	C2H2
AT3G60580	C2H2
AT4G02670	C2H2
AT4G06634	C2H2
AT4G12240	C2H2
AT4G16610	C2H2
AT4G17810	C2H2
AT4G25610	C2H2
AT4G35280	C2H2
AT5G01860	C2H2
AT5G03150	C2H2
AT5G03510	C2H2
AT5G03740	C2H2
AT5G04240	C2H2
AT5G04340	C2H2
AT5G04390	C2H2
AT5G05120	C2H2
AT5G06070	C2H2
AT5G06650	C2H2
AT5G09740	C2H2
AT5G10970	C2H2
AT5G14010	C2H2
AT5G15480	C2H2
AT5G22890	C2H2
AT5G22990	C2H2
AT5G25160	C2H2
AT5G27880	C2H2
AT5G40310	C2H2
AT5G42640	C2H2
AT5G43170	C2H2
AT5G43540	C2H2
AT5G44160	C2H2
AT5G52010	C2H2
AT5G56200	C2H2
AT5G57520	C2H2
AT5G59820	C2H2
AT5G60470	C2H2
AT5G61470	C2H2
AT5G63280	C2H2
AT5G66730	C2H2
AT5G67450	C2H2
AT1G01350	C3H
AT1G03790	C3H
AT1G04990	C3H
AT1G07360	C3H
AT1G10320	C3H
AT1G19860	C3H
AT1G21570	C3H
AT1G27650	C3H
AT1G29560	C3H
AT1G29570	C3H
AT1G29600	C3H
AT1G30460	C3H
AT1G32360	C3H
AT1G48195	C3H
AT1G66810	C3H
AT1G68200	C3H
AT1G75340	C3H
AT2G02160	C3H
AT2G05160	C3H
AT2G16470	C3H
AT2G19810	C3H
AT2G20280	C3H
AT2G24830	C3H
AT2G25900	C3H
AT2G28450	C3H
AT2G29580	C3H
AT2G32930	C3H
AT2G33835	C3H
AT2G35430	C3H
AT2G40140	C3H
AT2G41900	C3H
AT2G47680	C3H
AT2G47850	C3H
AT3G02830	C3H
AT3G06410	C3H
AT3G08505	C3H
AT3G12130	C3H
AT3G12680	C3H
AT3G18640	C3H
AT3G19360	C3H
AT3G21810	C3H
AT3G27700	C3H
AT3G44785	C3H
AT3G47120	C3H
AT3G48440	C3H
AT3G51120	C3H
AT3G51950	C3H
AT3G55980	C3H
AT4G25440	C3H
AT4G29190	C3H
AT5G06420	C3H
AT5G06770	C3H
AT5G07060	C3H
AT5G07500	C3H
AT5G12440	C3H
AT5G12850	C3H
AT5G16540	C3H
AT5G18550	C3H
AT5G40880	C3H
AT5G42820	C3H
AT5G44260	C3H
AT5G49200	C3H
AT5G51980	C3H
AT5G56900	C3H
AT5G56930	C3H
AT5G58620	C3H
AT5G63260	C3H
AT5G66270	C3H
AT1G67310	CAMTA
AT2G22300	CAMTA
AT3G16940	CAMTA
AT4G16150	CAMTA
AT5G09410	CAMTA
AT5G64220	CAMTA
AT1G07980	CCAAT
AT1G08880	CCAAT
AT1G08970	CCAAT
AT1G09030	CCAAT
AT1G17590	CCAAT
AT1G21970	CCAAT
AT1G30500	CCAAT
AT1G51060	CCAAT
AT1G54160	CCAAT
AT1G54690	CCAAT
AT1G54830	CCAAT
AT1G56170	CCAAT
AT1G72830	CCAAT
AT2G13570	CCAAT
AT2G27470	CCAAT
AT2G34720	CCAAT
AT2G37060	CCAAT
AT2G38880	CCAAT
AT2G47810	CCAAT
AT3G05690	CCAAT
AT3G12480	CCAAT
AT3G14020	CCAAT
AT3G20670	CCAAT
AT3G20910	CCAAT
AT3G48590	CCAAT
AT3G53340	CCAAT
AT4G14540	CCAAT
AT4G27230	CCAAT
AT5G06510	CCAAT
AT5G08190	CCAAT
AT5G12840	CCAAT
AT5G19490	CCAAT
AT5G23090	CCAAT
AT5G27910	CCAAT
AT5G38140	CCAAT
AT5G43250	CCAAT
AT5G47640	CCAAT
AT5G47670	CCAAT
AT5G50470	CCAAT
AT5G50480	CCAAT
AT5G50490	CCAAT
AT5G54640	CCAAT
AT5G63470	CCAAT
AT2G20110	CPP
AT3G04850	CPP
AT3G16160	CPP
AT3G22760	CPP
AT3G22780	CPP
AT4G14770	CPP
AT4G29000	CPP
AT5G25790	CPP
AT2G17870	CSD
AT2G21060	CSD
AT4G36020	CSD
AT4G38680	CSD
AT1G48040	DBP
AT2G25620	DBP
AT3G51470	DBP
AT3G62260	DBP
AT1G47870	E2F-DP
AT2G36010	E2F-DP
AT3G01330	E2F-DP
AT3G48160	E2F-DP
AT5G02470	E2F-DP
AT5G03415	E2F-DP
AT5G14960	E2F-DP
AT5G22220	E2F-DP
AT1G73730	EIL
AT2G27050	EIL
AT3G20770	EIL
AT5G10120	EIL
AT5G21120	EIL
AT5G65100	EIL
AT1G10240	FAR1
AT1G52520	FAR1
AT1G76320	FAR1
AT1G80010	FAR1
AT2G27110	FAR1
AT2G32250	FAR1
AT2G43280	FAR1
AT3G06250	FAR1
AT3G07500	FAR1
AT3G22170	FAR1
AT3G59470	FAR1
AT4G12850	FAR1
AT4G15090	FAR1
AT4G19990	FAR1
AT4G38180	FAR1
AT5G18960	FAR1
AT5G28530	FAR1
AT1G34355	FHA
AT1G60700	FHA
AT1G75530	FHA
AT2G21530	FHA
AT2G45460	FHA
AT3G02400	FHA
AT3G02680	FHA
AT3G07220	FHA
AT3G07260	FHA
AT3G20550	FHA
AT3G54350	FHA
AT4G14490	FHA
AT5G07400	FHA
AT5G19280	FHA
AT5G38840	FHA
AT5G47790	FHA
AT5G67030	FHA
AT1G13300	G2-like
AT1G14600	G2-like
AT1G25550	G2-like
AT1G32240	G2-like
AT1G49560	G2-like
AT1G68670	G2-like
AT1G69580	G2-like
AT1G79430	G2-like
AT2G01060	G2-like
AT2G02060	G2-like
AT2G03500	G2-like
AT2G06020	G2-like
AT2G20400	G2-like
AT2G20570	G2-like
AT2G38300	G2-like
AT2G40260	G2-like
AT2G40970	G2-like
AT2G42660	G2-like
AT3G04030	G2-like
AT3G04450	G2-like
AT3G10760	G2-like
AT3G12730	G2-like
AT3G13040	G2-like
AT3G24120	G2-like
AT3G25790	G2-like
AT3G46640	G2-like
AT4G04580	G2-like
AT4G13640	G2-like
AT4G17695	G2-like
AT4G28610	G2-like
AT4G37180	G2-like
AT5G05090	G2-like
AT5G06800	G2-like
AT5G16560	G2-like
AT5G18240	G2-like
AT5G29000	G2-like
AT5G42630	G2-like
AT5G44190	G2-like
AT5G45580	G2-like
AT5G59570	G2-like
AT1G11510	GeBP
AT1G44810	GeBP
AT1G55950	GeBP
AT1G61730	GeBP
AT1G66420	GeBP
AT2G01370	GeBP
AT2G25650	GeBP
AT2G36340	GeBP
AT3G04930	GeBP
AT4G00130	GeBP
AT4G00232	GeBP
AT4G00238	GeBP
AT4G00250	GeBP
AT4G00270	GeBP
AT4G00390	GeBP
AT4G00610	GeBP
AT4G01260	GeBP
AT4G25210	GeBP
AT5G14280	GeBP
AT5G28040	GeBP
AT1G07520	GRAS
AT1G07530	GRAS
AT1G14920	GRAS
AT1G21450	GRAS
AT1G50420	GRAS
AT1G50600	GRAS
AT1G55580	GRAS
AT1G63100	GRAS
AT1G66350	GRAS
AT2G01570	GRAS
AT2G04890	GRAS
AT2G29060	GRAS
AT2G37650	GRAS
AT2G45160	GRAS
AT3G03450	GRAS
AT3G13840	GRAS
AT3G46600	GRAS
AT3G49950	GRAS
AT3G50650	GRAS
AT3G54220	GRAS
AT3G60630	GRAS
AT4G00150	GRAS
AT4G08250	GRAS
AT4G17230	GRAS
AT4G36710	GRAS
AT4G37650	GRAS
AT5G17490	GRAS
AT5G41920	GRAS
AT5G48150	GRAS
AT5G52510	GRAS
AT5G59450	GRAS
AT5G66770	GRAS
AT5G67411	GRAS
AT2G06200	GRF
AT2G22840	GRF
AT2G36400	GRF
AT2G45480	GRF
AT3G13960	GRF
AT3G52910	GRF
AT4G24150	GRF
AT4G37740	GRF
AT5G53660	GRF
AT1G05230	HB
AT1G17920	HB
AT1G19700	HB
AT1G20700	HB
AT1G20710	HB
AT1G23380	HB
AT1G26960	HB
AT1G27050	HB
AT1G28420	HB
AT1G30490	HB
AT1G34650	HB
AT1G46480	HB
AT1G52150	HB
AT1G62360	HB
AT1G62990	HB
AT1G69780	HB
AT1G70510	HB
AT1G70920	HB
AT1G73360	HB
AT1G75410	HB
AT1G75430	HB
AT1G79840	HB
AT2G01430	HB
AT2G01500	HB
AT2G16400	HB
AT2G17950	HB
AT2G18550	HB
AT2G22430	HB
AT2G22800	HB
AT2G23760	HB
AT2G27220	HB
AT2G27990	HB
AT2G28610	HB
AT2G32370	HB
AT2G33880	HB
AT2G34710	HB
AT2G35940	HB
AT2G36610	HB
AT2G44910	HB
AT2G46680	HB
AT3G01220	HB
AT3G01470	HB
AT3G03260	HB
AT3G03660	HB
AT3G11260	HB
AT3G18010	HB
AT3G19510	HB
AT3G60390	HB
AT3G61150	HB
AT3G61890	HB
AT4G00730	HB
AT4G02560	HB
AT4G03250	HB
AT4G04890	HB
AT4G08150	HB
AT4G16780	HB
AT4G17460	HB
AT4G17710	HB
AT4G21750	HB
AT4G25530	HB
AT4G29940	HB
AT4G32040	HB
AT4G32880	HB
AT4G32980	HB
AT4G34610	HB
AT4G35550	HB
AT4G36740	HB
AT4G36870	HB
AT4G37790	HB
AT4G40060	HB
AT5G02030	HB
AT5G03790	HB
AT5G05770	HB
AT5G06710	HB
AT5G11060	HB
AT5G15150	HB
AT5G17320	HB
AT5G17810	HB
AT5G25220	HB
AT5G41410	HB
AT5G44180	HB
AT5G45980	HB
AT5G46010	HB
AT5G46880	HB
AT5G47370	HB
AT5G52170	HB
AT5G53980	HB
AT5G59340	HB
AT5G60690	HB
AT5G65310	HB
AT5G66700	HB
AT4G26170	HRT
AT5G56780	HRT
AT1G32330	HSF
AT1G46264	HSF
AT1G67970	HSF
AT1G77570	HSF
AT2G26150	HSF
AT2G41690	HSF
AT3G02990	HSF
AT3G22830	HSF
AT3G24520	HSF
AT3G51910	HSF
AT3G63350	HSF
AT4G11660	HSF
AT4G13980	HSF
AT4G17750	HSF
AT4G18870	HSF
AT4G18880	HSF
AT4G36990	HSF
AT5G03720	HSF
AT5G16820	HSF
AT5G43840	HSF
AT5G45710	HSF
AT5G54070	HSF
AT5G62020	HSF
AT5G61850	LFY
AT1G01780	LIM
AT1G10200	LIM
AT2G39900	LIM
AT2G45800	LIM
AT3G55770	LIM
AT3G61230	LIM
AT1G06280	LOB
AT1G07900	LOB
AT1G16530	LOB
AT1G31320	LOB
AT1G36000	LOB
AT1G65620	LOB
AT1G67100	LOB
AT1G68510	LOB
AT1G72980	LOB
AT2G19510	LOB
AT2G19820	LOB
AT2G23660	LOB
AT2G28500	LOB
AT2G30130	LOB
AT2G30340	LOB
AT2G31310	LOB
AT2G40470	LOB
AT2G42430	LOB
AT2G42440	LOB
AT2G45410	LOB
AT2G45420	LOB
AT3G02550	LOB
AT3G03760	LOB
AT3G11090	LOB
AT3G13850	LOB
AT3G26620	LOB
AT3G26660	LOB
AT3G27650	LOB
AT3G27940	LOB
AT3G47870	LOB
AT3G49940	LOB
AT3G50510	LOB
AT3G58190	LOB
AT4G00210	LOB
AT4G00220	LOB
AT4G22700	LOB
AT4G37540	LOB
AT5G06080	LOB
AT5G15060	LOB
AT5G35900	LOB
AT5G63090	LOB
AT5G66870	LOB
AT5G67420	LOB
AT1G01530	MADS
AT1G17310	MADS
AT1G18750	MADS
AT1G22130	MADS
AT1G22590	MADS
AT1G24260	MADS
AT1G26310	MADS
AT1G28450	MADS
AT1G28460	MADS
AT1G29962	MADS
AT1G31140	MADS
AT1G31630	MADS
AT1G31640	MADS
AT1G46408	MADS
AT1G47760	MADS
AT1G48150	MADS
AT1G59810	MADS
AT1G60040	MADS
AT1G60880	MADS
AT1G60920	MADS
AT1G65300	MADS
AT1G65330	MADS
AT1G65360	MADS
AT1G69120	MADS
AT1G69540	MADS
AT1G71692	MADS
AT1G72350	MADS
AT1G77080	MADS
AT1G77950	MADS
AT1G77980	MADS
AT2G03060	MADS
AT2G03710	MADS
AT2G14210	MADS
AT2G22540	MADS
AT2G22630	MADS
AT2G24840	MADS
AT2G26320	MADS
AT2G28700	MADS
AT2G34440	MADS
AT2G40210	MADS
AT2G42830	MADS
AT2G45650	MADS
AT2G45660	MADS
AT3G02310	MADS
AT3G04100	MADS
AT3G05860	MADS
AT3G18650	MADS
AT3G30260	MADS
AT3G54340	MADS
AT3G57230	MADS
AT3G57390	MADS
AT3G58780	MADS
AT3G61120	MADS
AT3G66656	MADS
AT4G02235	MADS
AT4G09960	MADS
AT4G11250	MADS
AT4G11880	MADS
AT4G18960	MADS
AT4G22950	MADS
AT4G24540	MADS
AT4G36590	MADS
AT4G37940	MADS
AT5G04640	MADS
AT5G06500	MADS
AT5G10140	MADS
AT5G13790	MADS
AT5G15800	MADS
AT5G20240	MADS
AT5G23260	MADS
AT5G26580	MADS
AT5G26630	MADS
AT5G26650	MADS
AT5G26870	MADS
AT5G26950	MADS
AT5G27050	MADS
AT5G27070	MADS
AT5G27090	MADS
AT5G27130	MADS
AT5G27580	MADS
AT5G27944	MADS
AT5G27960	MADS
AT5G37415	MADS
AT5G38620	MADS
AT5G38740	MADS
AT5G39750	MADS
AT5G39810	MADS
AT5G40120	MADS
AT5G40220	MADS
AT5G41200	MADS
AT5G48670	MADS
AT5G49420	MADS
AT5G49490	MADS
AT5G51860	MADS
AT5G51870	MADS
AT5G55690	MADS
AT5G58890	MADS
AT5G60440	MADS
AT5G60910	MADS
AT5G62165	MADS
AT5G65050	MADS
AT5G65060	MADS
AT5G65070	MADS
AT5G65080	MADS
AT5G65330	MADS
AT1G21150	mTERF
AT1G56380	mTERF
AT1G61960	mTERF
AT1G61970	mTERF
AT1G61980	mTERF
AT1G61990	mTERF
AT1G62010	mTERF
AT1G62085	mTERF
AT1G62110	mTERF
AT1G62120	mTERF
AT1G62150	mTERF
AT1G62490	mTERF
AT1G74120	mTERF
AT1G78930	mTERF
AT1G79220	mTERF
AT2G03050	mTERF
AT2G21710	mTERF
AT2G34620	mTERF
AT2G36000	mTERF
AT2G44020	mTERF
AT3G18870	mTERF
AT3G46950	mTERF
AT3G60400	mTERF
AT4G02990	mTERF
AT4G14605	mTERF
AT4G19650	mTERF
AT4G38160	mTERF
AT5G06810	mTERF
AT5G07900	mTERF
AT5G23930	mTERF
AT5G45113	mTERF
AT5G54180	mTERF
AT5G55580	mTERF
AT5G64950	mTERF
AT1G06180	MYB
AT1G08810	MYB
AT1G09540	MYB
AT1G09770	MYB
AT1G14350	MYB
AT1G16490	MYB
AT1G17950	MYB
AT1G18570	MYB
AT1G18710	MYB
AT1G22640	MYB
AT1G25340	MYB
AT1G26780	MYB
AT1G34670	MYB
AT1G35515	MYB
AT1G48000	MYB
AT1G49010	MYB
AT1G56160	MYB
AT1G56650	MYB
AT1G57560	MYB
AT1G63910	MYB
AT1G66230	MYB
AT1G66370	MYB
AT1G66380	MYB
AT1G66390	MYB
AT1G68320	MYB
AT1G69560	MYB
AT1G73410	MYB
AT1G74080	MYB
AT1G74430	MYB
AT1G74650	MYB
AT1G79180	MYB
AT2G02820	MYB
AT2G16720	MYB
AT2G23290	MYB
AT2G25230	MYB
AT2G26950	MYB
AT2G26960	MYB
AT2G31180	MYB
AT2G32460	MYB
AT2G36890	MYB
AT2G37630	MYB
AT2G38090	MYB
AT2G39880	MYB
AT2G47190	MYB
AT2G47460	MYB
AT3G01140	MYB
AT3G01530	MYB
AT3G02940	MYB
AT3G06490	MYB
AT3G08500	MYB
AT3G09230	MYB
AT3G09370	MYB
AT3G10590	MYB
AT3G10595	MYB
AT3G11280	MYB
AT3G11440	MYB
AT3G11450	MYB
AT3G12720	MYB
AT3G12820	MYB
AT3G13540	MYB
AT3G13890	MYB
AT3G18100	MYB
AT3G23250	MYB
AT3G24310	MYB
AT3G27785	MYB
AT3G27810	MYB
AT3G27920	MYB
AT3G28470	MYB
AT3G28910	MYB
AT3G29020	MYB
AT3G30210	MYB
AT3G46130	MYB
AT3G47600	MYB
AT3G48920	MYB
AT3G49690	MYB
AT3G50060	MYB
AT3G52250	MYB
AT3G53200	MYB
AT3G55730	MYB
AT3G60460	MYB
AT3G61250	MYB
AT3G62610	MYB
AT4G00540	MYB
AT4G01680	MYB
AT4G05100	MYB
AT4G09460	MYB
AT4G13480	MYB
AT4G17785	MYB
AT4G18770	MYB
AT4G21440	MYB
AT4G22680	MYB
AT4G25560	MYB
AT4G26930	MYB
AT4G28110	MYB
AT4G32730	MYB
AT4G33450	MYB
AT4G34990	MYB
AT4G37260	MYB
AT4G37780	MYB
AT4G38620	MYB
AT5G01200	MYB
AT5G02320	MYB
AT5G04760	MYB
AT5G05790	MYB
AT5G06100	MYB
AT5G06110	MYB
AT5G07690	MYB
AT5G07700	MYB
AT5G08520	MYB
AT5G10280	MYB
AT5G11050	MYB
AT5G11510	MYB
AT5G12870	MYB
AT5G14340	MYB
AT5G14750	MYB
AT5G15310	MYB
AT5G16600	MYB
AT5G16770	MYB
AT5G17800	MYB
AT5G23000	MYB
AT5G23650	MYB
AT5G26660	MYB
AT5G35550	MYB
AT5G39700	MYB
AT5G40330	MYB
AT5G40350	MYB
AT5G40360	MYB
AT5G40430	MYB
AT5G45420	MYB
AT5G49330	MYB
AT5G49620	MYB
AT5G52260	MYB
AT5G52600	MYB
AT5G54230	MYB
AT5G55020	MYB
AT5G56110	MYB
AT5G57620	MYB
AT5G58850	MYB
AT5G58900	MYB
AT5G59780	MYB
AT5G60890	MYB
AT5G61420	MYB
AT5G62320	MYB
AT5G62470	MYB
AT5G65230	MYB
AT5G65790	MYB
AT5G67300	MYB
AT1G01060	MYB-related
AT1G01380	MYB-related
AT1G01520	MYB-related
AT1G06910	MYB-related
AT1G07540	MYB-related
AT1G09710	MYB-related
AT1G15720	MYB-related
AT1G17460	MYB-related
AT1G17520	MYB-related
AT1G18330	MYB-related
AT1G18960	MYB-related
AT1G19000	MYB-related
AT1G19510	MYB-related
AT1G21700	MYB-related
AT1G49950	MYB-related
AT1G58220	MYB-related
AT1G70000	MYB-related
AT1G71030	MYB-related
AT1G72650	MYB-related
AT1G72740	MYB-related
AT1G74840	MYB-related
AT1G75250	MYB-related
AT2G03470	MYB-related
AT2G13960	MYB-related
AT2G18328	MYB-related
AT2G30420	MYB-related
AT2G30424	MYB-related
AT2G30432	MYB-related
AT2G33610	MYB-related
AT2G36960	MYB-related
AT2G42150	MYB-related
AT2G44430	MYB-related
AT2G46410	MYB-related
AT2G46830	MYB-related
AT2G47210	MYB-related
AT2G47620	MYB-related
AT3G05380	MYB-related
AT3G07740	MYB-related
AT3G09600	MYB-related
AT3G10113	MYB-related
AT3G10580	MYB-related
AT3G16350	MYB-related
AT3G21430	MYB-related
AT3G49850	MYB-related
AT3G53790	MYB-related
AT4G01060	MYB-related
AT4G01280	MYB-related
AT4G09450	MYB-related
AT4G16420	MYB-related
AT4G34430	MYB-related
AT4G39160	MYB-related
AT4G39250	MYB-related
AT5G02840	MYB-related
AT5G04110	MYB-related
AT5G17300	MYB-related
AT5G27610	MYB-related
AT5G37260	MYB-related
AT5G41020	MYB-related
AT5G47390	MYB-related
AT5G52660	MYB-related
AT5G53200	MYB-related
AT5G56840	MYB-related
AT5G58340	MYB-related
AT5G61620	MYB-related
AT5G67580	MYB-related
AT1G01010	NAC
AT1G01720	NAC
AT1G02220	NAC
AT1G02230	NAC
AT1G02250	NAC
AT1G03490	NAC
AT1G12260	NAC
AT1G25580	NAC
AT1G26870	NAC
AT1G28470	NAC
AT1G32510	NAC
AT1G32770	NAC
AT1G32870	NAC
AT1G33060	NAC
AT1G33280	NAC
AT1G34180	NAC
AT1G34190	NAC
AT1G52880	NAC
AT1G52890	NAC
AT1G54330	NAC
AT1G56010	NAC
AT1G60280	NAC
AT1G60350	NAC
AT1G61110	NAC
AT1G62700	NAC
AT1G64100	NAC
AT1G64105	NAC
AT1G65910	NAC
AT1G69490	NAC
AT1G71930	NAC
AT1G76420	NAC
AT1G77450	NAC
AT1G79580	NAC
AT2G02450	NAC
AT2G17040	NAC
AT2G18060	NAC
AT2G24430	NAC
AT2G27300	NAC
AT2G33480	NAC
AT2G43000	NAC
AT2G46770	NAC
AT3G01600	NAC
AT3G03200	NAC
AT3G04060	NAC
AT3G04070	NAC
AT3G04420	NAC
AT3G04430	NAC
AT3G10480	NAC
AT3G10490	NAC
AT3G10500	NAC
AT3G12910	NAC
AT3G12977	NAC
AT3G15170	NAC
AT3G15500	NAC
AT3G15510	NAC
AT3G17730	NAC
AT3G18400	NAC
AT3G29035	NAC
AT3G44290	NAC
AT3G44350	NAC
AT3G49530	NAC
AT3G55210	NAC
AT3G56530	NAC
AT3G56560	NAC
AT3G61910	NAC
AT4G01520	NAC
AT4G01540	NAC
AT4G01550	NAC
AT4G10350	NAC
AT4G17980	NAC
AT4G27410	NAC
AT4G28500	NAC
AT4G28530	NAC
AT4G29230	NAC
AT4G35580	NAC
AT4G36160	NAC
AT5G04400	NAC
AT5G04410	NAC
AT5G07680	NAC
AT5G08790	NAC
AT5G09330	NAC
AT5G13180	NAC
AT5G14000	NAC
AT5G14490	NAC
AT5G17260	NAC
AT5G18270	NAC
AT5G18300	NAC
AT5G22290	NAC
AT5G22380	NAC
AT5G24590	NAC
AT5G39610	NAC
AT5G39690	NAC
AT5G39820	NAC
AT5G41090	NAC
AT5G46590	NAC
AT5G50820	NAC
AT5G53950	NAC
AT5G56620	NAC
AT5G61430	NAC
AT5G62380	NAC
AT5G63790	NAC
AT5G64060	NAC
AT5G64530	NAC
AT5G66300	NAC
AT4G27330	NOZZLE
AT1G05420	OFP
AT1G06920	OFP
AT1G79960	OFP
AT2G18500	OFP
AT2G30400	OFP
AT2G32100	OFP
AT2G36026	OFP
AT2G36050	OFP
AT3G52525	OFP
AT3G52540	OFP
AT4G04030	OFP
AT4G14860	OFP
AT4G18830	OFP
AT5G01840	OFP
AT5G04820	OFP
AT5G19650	OFP
AT5G22240	OFP
AT5G58360	OFP
AT1G04500	Orphans
AT1G05290	Orphans
AT1G06040	Orphans
AT1G07050	Orphans
AT1G10450	Orphans
AT1G10470	Orphans
AT1G19050	Orphans
AT1G19270	Orphans
AT1G23810	Orphans
AT1G24190	Orphans
AT1G24200	Orphans
AT1G24210	Orphans
AT1G24220	Orphans
AT1G24230	Orphans
AT1G24250	Orphans
AT1G27220	Orphans
AT1G27240	Orphans
AT1G27250	Orphans
AT1G27260	Orphans
AT1G27270	Orphans
AT1G27280	Orphans
AT1G27320	Orphans
AT1G58210	Orphans
AT1G59890	Orphans
AT1G59940	Orphans
AT1G60250	Orphans
AT1G63820	Orphans
AT1G66340	Orphans
AT1G68190	Orphans
AT1G70030	Orphans
AT1G70060	Orphans
AT1G74890	Orphans
AT1G75540	Orphans
AT1G78600	Orphans
AT2G01830	Orphans
AT2G17820	Orphans
AT2G21320	Orphans
AT2G31380	Orphans
AT2G32310	Orphans
AT2G33350	Orphans
AT2G39830	Orphans
AT2G40670	Orphans
AT2G41310	Orphans
AT2G42040	Orphans
AT2G46670	Orphans
AT2G47430	Orphans
AT3G01320	Orphans
AT3G04280	Orphans
AT3G04580	Orphans
AT3G12890	Orphans
AT3G21150	Orphans
AT3G21890	Orphans
AT3G23150	Orphans
AT3G48100	Orphans
AT3G56380	Orphans
AT3G57040	Orphans
AT4G00760	Orphans
AT4G10240	Orphans
AT4G15248	Orphans
AT4G21430	Orphans
AT4G25990	Orphans
AT4G27310	Orphans
AT4G27900	Orphans
AT4G38960	Orphans
AT4G39070	Orphans
AT5G10720	Orphans
AT5G14370	Orphans
AT5G15020	Orphans
AT5G15030	Orphans
AT5G15040	Orphans
AT5G17890	Orphans
AT5G26594	Orphans
AT5G35610	Orphans
AT5G35750	Orphans
AT5G41380	Orphans
AT5G53420	Orphans
AT5G54470	Orphans
AT5G57180	Orphans
AT5G59990	Orphans
AT5G62920	Orphans
AT5G66610	Orphans
AT5G66620	Orphans
AT5G66630	Orphans
AT1G14410	PBF-2-like
AT1G71260	PBF-2-like
AT2G02740	PBF-2-like
AT1G21000	PLATZ
AT1G31040	PLATZ
AT1G32700	PLATZ
AT1G43000	PLATZ
AT1G76590	PLATZ
AT2G01818	PLATZ
AT2G12646	PLATZ
AT2G27930	PLATZ
AT3G60670	PLATZ
AT4G17900	PLATZ
AT5G46710	PLATZ
AT1G18790	RWP-RK
AT1G20640	RWP-RK
AT1G64530	RWP-RK
AT1G74480	RWP-RK
AT1G76350	RWP-RK
AT2G17150	RWP-RK
AT2G43500	RWP-RK
AT3G59580	RWP-RK
AT4G24020	RWP-RK
AT4G35270	RWP-RK
AT4G35590	RWP-RK
AT4G38340	RWP-RK
AT5G53040	RWP-RK
AT5G66990	RWP-RK
AT2G37120	S1Fa-like
AT3G09735	S1Fa-like
AT3G53370	S1Fa-like
AT5G35770	SAP
AT1G02065	SBP
AT1G20980	SBP
AT1G27360	SBP
AT1G27370	SBP
AT1G53160	SBP
AT1G69170	SBP
AT2G33810	SBP
AT2G42200	SBP
AT2G47070	SBP
AT3G15270	SBP
[truncated: 598 more rows]
